# Supplementary material for: Caffeine-Cyclodextrin Complexes as Solids: Synthesis, Biological and Physicochemical Characterization
Source: Int J Mol Sci. 2021 Apr 18;22(8):4191. doi: 10.3390/ijms22084191 (PMC8073077; doi:10.3390/ijms22084191)
Supplement: Supplementary file 1 [file ijms-22-04191-s001.zip]

Archive with 1 entries (1 files):
- ijms-1148924-supplementary.pdf
